# Supplementary material for: Druggable Nucleolin Identifies Breast Tumours Associated with Poor Prognosis That Exhibit Different Biological Processes
Source: Cancers (Basel). 2018 Oct 22;10(10):390. doi: 10.3390/cancers10100390 (PMC6210205; doi:10.3390/cancers10100390)
Supplement: Supplementary file 1 [file cancers-10-00390-s001.zip]

Archive with 2 entries (2 files):
- cancers-343846 - supplementary - final.pdf
- Table S4.pdf
